# Supplementary material for: Eco-Composites from Silkworm Meal and Polycaprolactone: Effect of Formulation and Processing Conditions
Source: Polymers (Basel). 2022 Jun 9;14(12):2342. doi: 10.3390/polym14122342 (PMC9229233; doi:10.3390/polym14122342)
Supplement: Supplementary file 1 [file polymers-14-02342-s001.zip]

Archive with 1 entries (1 files):
- polymers-1741376-supplementary.pdf
